# Supplementary material for: Research on optimal scheduling of integrated energy system based on improved multi-objective artificial hummingbird algorithm
Source: PLoS One. 2025 Jun 4;20(6):e0325310. doi: 10.1371/journal.pone.0325310 (PMC12136360; doi:10.1371/journal.pone.0325310)
Supplement: S1 Fig — (ZIP) [file pone.0325310.s001.zip]

Archive with 21 entries (20 files):
- S1 Fig/
- S1 Fig/Fig 1.tif
- S1 Fig/Fig 10.tif
- S1 Fig/Fig 11.tif
- S1 Fig/Fig 12.tif
- S1 Fig/Fig 13.tif
- S1 Fig/Fig 14.tif
- S1 Fig/Fig 15.tif
- S1 Fig/Fig 16.tif
- S1 Fig/Fig 17.tif
- S1 Fig/Fig 18.tif
- S1 Fig/Fig 19.tif
- S1 Fig/Fig 2.tif
- S1 Fig/Fig 20.tif
- S1 Fig/Fig 3.tif
- S1 Fig/Fig 4.png
- S1 Fig/Fig 5.png
- S1 Fig/Fig 6.png
- S1 Fig/Fig 7.tif
- S1 Fig/Fig 8.png
- S1 Fig/Fig 9.tif
