# Supplementary material for: Research on optimal scheduling of integrated energy system based on improved multi-objective artificial hummingbird algorithm
Source: PLoS One. 2025 Jun 4;20(6):e0325310. doi: 10.1371/journal.pone.0325310 (PMC12136360; doi:10.1371/journal.pone.0325310)
Supplement: S1 Data — (XLSX) [file pone.0325310.s003.xlsx]

## Sheet: Sheet1
Electrical load	Heat load	Cooling load	Gas load	Photovoltaic power generation	Wind power generation	Electricity purchase price	Gas purchase price
1951.08	1868.71	852.047	979.446	0	2319.81	0.3	0.35
1944.42	1960.87	824.287	955.845	0	2247.25	0.3	0.35
1958.17	1977.11	782.647	920.443	0	1825.03	0.3	0.35
1983.8	1970.32	810.407	944.044	0	1250.28	0.3	0.35
2221.57	1978.27	824.287	955.845	0	749.836	0.3	0.35
2294.7	1974.12	844.088	1073.85	0	454.096	0.3	0.35
2380.13	1865.72	881.869	1144.65	224.322	380.271	0.51	0.35
2491.2	1769.41	849.529	1227.26	573.263	315.916	0.51	0.35
2533.92	1752.01	1055.55	1274.46	786.625	255.924	0.51	0.35
2514.95	1768.93	1143.53	1227.26	1322.43	161.383	0.51	0.35
2590.39	1820.99	1171.29	1250.86	1708.2	103.093	0.83	0.35
2593.23	1774.91	1196.27	1203.66	1887.87	105.786	0.83	0.35
2592.27	1749.22	1168.39	1191.86	1727.86	223.384	0.83	0.35
2465.57	1760.16	1158.25	1156.45	1552.75	500.241	0.83	0.35
2434.73	1748.07	1126.75	1156.45	1140.67	396.819	0.51	0.35
2478.38	1784.36	1063.87	1144.65	631.549	603.476	0.51	0.35
2504.01	1771.58	930.509	1180.06	0	693.685	0.51	0.35
2542.46	1750.51	873.79	1250.86	0	733.629	0.83	0.35
2547.67	1764.11	841.69	1309.86	0	968.875	0.83	0.35
2558.09	1772.43	831.31	1298.06	0	1233.79	0.83	0.35
2503.5	1837.71	838.79	1250.86	0	1684.62	0.83	0.35
2289.49	1978.13	807.649	1215.46	0	1877.74	0.3	0.35
2121.95	1933.21	797.509	1180.06	0	1988.71	0.3	0.35
2098.2	1879.99	822.489	1132.85	0	2105.08	0.3	0.35
